# Supplementary material for: Co-designing the implementation of a rural health systems-strengthening rheumatic heart disease program with remote First Nations Australian communities using Theory of Change
Source: BMC Health Serv Res. 2025 Feb 14;25:252. doi: 10.1186/s12913-025-12255-1 (PMC11829461; doi:10.1186/s12913-025-12255-1)
Supplement: Supplementary file 5 — Additional file 5. Implementation strategies. This table presents all the different implementation strategies proposed at each site. [file 12913_2025_12255_MOESM5_ESM.xlsx]

## Sheet: Sheet1
Implementation Strategies	Description of strategy as relevant for implementation of screening program	Pilbara	Maningrida	Milikapiti	Galiwin'ku	Yirrkala
Implementation strategies co-designed and tailored for each site
Assess for readiness and identify barriers and facilitators	Assess various aspects of each site to determine its degree of readiness to implement, barriers that may impede implementation, and strengths that can be used in the implementation effort
Audit and provide feedback	Collect and summarise clinical performance data over a specified time period and provide to each site to monitor, evaluate, and modify the program
Build a coalition	Recruit and cultivate relationships with local partners in the implementation effort
Celebrate graduation*	Celebrate completion of the training course by holding a graduation ceremony
Centralise technical assistance	Develop a centralised system to deliver technical assistance focused on implementation issues with one pathway for hardware and software
Change physical structure and equipment	Evaluate current configurations and adapt, as needed, the physical structure and/or equipment (e.g., changing the layout of a room, adding equipment) to best accommodate the screening program
Conduct educational meetings	Hold meetings targeted toward different stakeholder groups (e.g., providers, administrators, other organisational stakeholders, and community, patient/consumer, and family stakeholders) to teach them about the screening program
Conduct educational outreach visit	Have a trained person meet with providers in their practice settings to educate providers about the screening program with the intent of changing the provider’s practice
Conduct local consensus discussions	Include local providers and other stakeholders in discussions that address whether the chosen problem is important and whether the screening program to address it is appropriate
Conduct ongoing training	Plan for and conduct training in the screening program in an ongoing way. How often depends on each site's needs.
Develop promotional material*	Develop promotional material pertaining to the screening program in the form of posters, flyers, etc
Distribute promotional material*	Distribute the locally tailored promotional material around the community
Indentifying piece of clothing*	Provide screening program shirt/apron for trained local healthworkers to build identity in clinical role
Identify and prepare champions	Identify and prepare individuals who dedicate themselves to supporting, marketing, and driving through an implementation, overcoming indifference or resistance that the intervention may provoke in an organisation
Inform local opinion leaders	Inform providers identified by colleagues as opinion leaders or “educationally influential” about the screening program in the hopes that they will influence colleagues to adopt it
Involve executive boards	Involve existing governing structures (e.g. Elders boards) in the implementation effort, including the review of data on implementation processes
Progress dashboard*	Develop and display a dashboard to demonstrate progress of the screening program
Promote network weaving	Identify and build on existing high-quality working relationships and networks within and outside the clinic and community organisations
Provide goody bags for participants*	Develop and provide goody bags as an incentive for people to participate in the screening program
Provide clinical supervision	Provide ongoing support for trained local healthcare workers from experts reviewing the images
Provide food during screening events*	Provide food to participants and community when hosting screening events
Provide fun ancilliary activities at screening events	Use ancilliary fun activities to encourage more screening participants e.g. jumping castle
Remind clinicians*	Develop a reminder system within local software at clinic to remind healthcare workers of need to screen
Use mass media	Use local radio to promote screening program
Implementation strategies for the research team for broader implementation of screening program within health system
Change service sites	Change the location of sites to increase access
Conduct cyclical small tests of change	Implement changes in a cyclical fashion using small tests of change before taking changes system-wide
Create a learning collaborative	Facilitate the formation of groups of providers via the creation of WhatsApp groups and bringing together different sites for training and foster a collaborative learning environment to improve implementation of the screening program
Create or change credentialing and/or licensure standards	Advocate with the Australian Society of Ultrasound Medicine for a professional certificate for the training
Develop a formal implementation blueprint	Develop a formal implementation blueprint that includes all goals and strategies in the form of a Theory of Change
Develop academic partnerships	Partner with Health Systems Collaborative at the University of Oxford for the purposes of shared training and bringing implementation research skills to the implementation project
Develop an implementation glossary	Develop and distribute a list of terms (glossary of Theory of Change documents) describing the innovation, implementation, and stakeholders in the organisational change
Develop educational materials	Develop the 'RHD Screening Echocardiography' training course manual, toolkit, and other supporting materials adapted locally considering ways that make it easier for stakeholders to learn about the innovation and for trained local healthcare workers to learn how to deliver the screening program
Develop resource sharing agreements	Develop partnerships with organisations such the Humpty Dumpty Foundation and Philips that have funding and handheld ultrasound devices needed to implement the innovation
Distribute educational materials	Distribute educational materials (including guidelines, manuals, and toolkits) in person during training
Facilitation	A process of interactive problem solving and support that occurs in a context of a recognised need for improvement and a supportive interpersonal relationship
Involve patients/consumers and family members	Consciously engage with RHD patients and families during the co-design process
Make billing easier	Advocate with Medicare for the creation of an item number
Make training dynamic	Vary the information delivery methods to cater to different learning styles and work contexts, and shape the training in the innovation to be interactive by including practical scans attached to training
Obtain formal commitments	Obtain written commitments from participating site that state what they will do to implement the innovation
Organise clinician implementation team meetings	Develop and support teams of experts who are reviewing the images and give them protected time to reflect on the implementation effort, share lessons learned, and support one another’s learning
Promote adaptability	Identify the ways the program can be tailored to meet local needs and clarify which elements of the innovation must be maintained to preserve fidelity
Purposely re-examine the implementation	Monitor progress and adjust practices and implementation strategies to continuously improve the quality of care
Revise professional roles	Shift and revise roles among the trained local healthcare workers who provide care
Shadow other experts	During training, include trained workers directly observing experts
Tailor strategies	Tailor site-specific implementation strategies to address barriers and leverage facilitators at each site
Use advisory boards and workgroups	Create and engage a formal Indigenous Advisory Group to provide input and advice on implementation efforts and to elicit recommendations for improvements
Use an implementation advisor	Seek guidance from experts in implementation in implementation of healthcare delivery in remote Indigenous communities
Use data experts	Involve, hire, and/or consult experts to inform management on the use of data generated by implementation efforts
*Denotes strategy that is not on ERIC strategies list
