# Supplementary material for: Co-designing the implementation of a rural health systems-strengthening rheumatic heart disease program with remote First Nations Australian communities using Theory of Change
Source: BMC Health Serv Res. 2025 Feb 14;25:252. doi: 10.1186/s12913-025-12255-1 (PMC11829461; doi:10.1186/s12913-025-12255-1)
Supplement: Supplementary file 6 — Additional file 6. Maningrida Theory of Change table. This table presents the Maningrida Theory of Change in tabulated form. [file 12913_2025_12255_MOESM6_ESM.xlsx]

## Sheet: Sheet 1 - Data (24)
Data (24)
MANINGRIDA THEORY OF CHANGE TABLE
OUTCOME		INDICATOR			RATIONALE	INTERVENTION	ASSUMPTIONS
Outcome Statement	Outcome Deeper Description	How will we know the outcome is being achieved?	Who will be involved in this indicator?	By when?
Improved health outcomes for people with RHD in Maningrida	The long-term impact that the program doesn't hold itself entirely accountable for but aims to contribute to.	(1) Informal feedback from whole community	(1) Whole community	(1) Study completion			(1) Diagnostic echocardiogram is performed in Darwin and interpreted by cardiologist and follow-up appointment with individual is conducted.
Early intervention for RHD	Early in this case is used to mean 'earlier than someone in the community may have otherwise begun management of their RHD'.	(1) Proportion of the target population who are prescribed secondary prophylaxis based on national RHD guidelines. (2) Proportion of people diagnosed with RHD who are retained in care	(1) Target population (2) Participants diagnosed with RHD	(1) Study completion (2) Study completion	(1) Detected faster and linked in with care faster		(2) Any screening outreach should be done is done in the wet season when more people in the town.
Increased adherence to secondary prophylaxis	By having local staff trained and scanning all year round, the hope is that the awareness of RHD will increase which will have the corollary effect of increasing adherence.	(1) Proportion of people prescribed secondary prophylaxis who are achieving 80% adherence in a 12 months period from time of diagnosis or the end of the study, whichever is longer	(1) People in community prescribed secondary prophylaxis	(1) Study completion	(1) Increase in community awareness by having local staff screening all year round		(3) Stable internet connection to upload image.
Integrated co-designed screening program	An integrated screening program is one that functions with minimal influence from external providers e.g. Menzies.	(1) Prevalence of RHD and distribution of severity in children and pregnant women.	(1) People in community with RHD	(1) Study completion			(4) Adequate supply of secondary prophylaxis.
Monitoring echo performed	After detection the device may be used to monitor the progression of a patient's RHD. Also may help with ensuring patients exit SP management on time.	(1) Informal feedback from clinic managers	(1) Clinic managers	(1) Study completion	(1) A successful program will encourage innovation of service delivery		(5) Collaboration culture. Maningrida has a history of collaboration with Traditional Owners welcoming neighbouring community groups. Important for coordination between the clinic, school, language group, and community.
Other abnormality detected and participant enters alternate care pathway	Exits program on difference care pathway.	-	-	-			(6) Strong local community involvement in clinic governance and good degree over resourcing decisions.
No abnormality detected and participant returned to screening schedule	Participant is notified of normal result and invited to come back for annual screening schedule.	-	-	-			(7) High baseline knowledge of RHD in the community given recent involvement with many RHD programs.
RHD diagnosis	Meets WHF diagnostic criteria for RHD.	-	-	-			(8) Local ways of being are important for community. Need to consider Male/Female balance for training, ceremony when graduating training course.
Diagnostic echo in Darwin	Full diagnostic trans thoracic echocardiogram performed in Darwin.	(1) Proportion of people with an abnormal or uninterpretable screening echocardiogram who get a full diagnostic echocardiogram within 3 months and receive a diagnosis.	(1) Participants who abnormal or uninterpretable screening echocardiogram	(1) Study completion			(9) Community with many different language groups. Need to ensure those trained cover these as much as possible.
GP referral to Darwin for full diagnostic echo	In some cases participant will be asked to see their GP who will then refer for full diagnostic echocardiogram in Darwin.	(1) Feedback from GPs re any issues with referral pathway	(1) GP	(1) Once during first site visit			(10) History of strong AHP leadership with long term AHP staff.
Uninterpretable screen and screening echo is repeated	If the image quality is poor and unable to be read, the expert will ask for the images to be retaken, if uninterpretable again participant will be referred for full diagnostic echocardiogram.	-	-	-			(11) Hardware and software function as planned.
Normal screen and participant notified	No abnormality detected.	-	-	-			(12) Formalised place-based learning and workforce development plan.
Abnormal screen	Meets definition of abnormal Single Parasternal Long Axis view with a Sweep of the Heart (SPLASH) echocardiogram.	-	-	-			(13) Clinic managers more contactable via email.
Images review off-site within 72 hours of upload	Experts log in and review images on Tricefy and can write a brief report for the locally trained staff to access.	(1) Proportion of target populations who have a screening echocardiogram, with successful offsite review of images that are interpretable for clinical decision-making.	(1) Target population	(1) Study completion			(14) Culture of learning from previous programs. E.g. Development of the 'Wokforce Development Strategy'.
Images uploaded to Tricefy	Software to manage images and for experts to access for review.	(1) Record number of images uploaded to Tricefy	(1) Expert reviewers	(1) Per quarter			(15) Innovation culture.
Images acquired by trained local health workers at clinic, school, footy clubs	Possible to acquire images outside clinic setting, do health heart screening weeks at school and footy clubs.	(1) Median number of people screened by each trained healthcare worker.	(1) Target population (150 people)	(1) Study completion	(1) Busy clinic setting therefore will need to see dedicated opportunities to perform task in workflow	(1)Provide clinical supervision (2) Centralise technical assistance (3) Change physical structure and equipment
Skills acquired	Training to occur in two blocks of 4 days - the theoretical learning over 2 days and then the other days will be supervised scanning with a target of 100 scans.	(1) Number of uninterpretable scans conducted	(1) Trained local healthworkers	(1) Per quarter	(1) Training more staff will embed anchor points and block training in community will aid familiarity	(1) Conduct educational outreach visit (2) Conduct ongoing training (3) Celebrate graduation
Handheld ultrasound device provided	Multiple Phillips Lumify devices and tablets with connection to Tricefy provided. Include sheet with password, pathway to follow if software/hardware issue.	(1) Number of software or hardware issues	(1) Trained local healthworkers	(1) Per quarter	(1) Portable handheld device with info sheet of pathways to follow if issues will assist usability
Community ownership of screening program	Important for community to feel a sense of control and responsibility for program.	(1) Dedicated reflection on who has a sense of ownership over the program in the community	(1) Identified community leaders	(1) Yearly	(1) Local people have intimate knowledge of local ways of being	(1) Build a coalition
Program is culturally and logistically appropriate	Success of program depends on its ability to be adaptable to the requirements of the local community.	(1) Informal feedback from community leaders and clinic managers	(1) Identified community leaders and clinic managers	(1) Yearly		(1) Conduct local consensus discussions
Improved community perception of the value of RHD detection	May enhance perception by tangibly demonstrating the importance of detecting RHD.	(1) Informal discussions with community members re the value of RHD detection	(1) Identified community leaders and clinic managers	(1) Per quarter	(1) Perception will be influenced by the amount of communication between the clinic and the community	(1) Inform local opinion leaders
Other staff willing to continue supporting program activity	Other staff are convinced of the utility of the program/program results and continue.	(1) Continued engagement throughout the study period. Soft indicators e.g. willingness to meet, speed of email response.	(1) Clinic managers	(1) Per quarter	(1) Other staff will respond to the general consensus of whether or not the program is a success	(1) Audit and provide feedback
Community leaders and clinic managers provide oversight and feedback	Team will be responsive to feedback from stakeholders and adjust the program iteratively to align with feedback.	(1) List of community leaders and clinic staff to specifically check-in with re progress of program each visit developed and adhered to.	(1) Identified community leaders and clinic managers	(1) Per quarter
Improved job satisfaction	Changing role from 'cultural broker' to also including a respected clinical skill with more direct clinical responsibility.	(1) Informal discussions with trained health workers about job satisfaction	(1) Trained local healthworkers	(1) Study completion	(1) Conducting a technical clinical skill will differ from current work practices
Improved confidence/self-esteem	This program offers local health workers to be trained and perform a task that is traditionally performed by FIFO specialists. As a clinical skills it carries technical prestige.	(1) Informal discussions with trained local staff asking specifically about confidence/self-esteem	(1) Trained local healthworkers	(1) Yearly	(1) Trained local staff ownership of skill will be critical for sustained implementation and (2) Staff respecting skill will improve perceived value within workplace
Success of program communicated to clinic	Ensure that progress in monitored and reported to clinic and iterative changes are made to program and recorded.	(1) Informal discussions with clinic staff directly asking how they have felt program has gone	(1) Clinic managers	(1) Per quarter
Promotional material distributed	Posters and information flyers distributed to local shops, school, art centre.	(1) See promotional material around town	(1) School and language centre managers	(1) Per quarter	(1) Clinic will be more eager to distribute promotional material they are proud of	(1) Distribute educational materials
Therapeutic interaction improved	The outcome here is for it to be a more positive experience of healthcare which is particularly important in this setting where community members can sometimes have negative experiences.	(1) Informal discussions with program participants	(1) Trained local healthworkers	(1) Per quarter	(1) Local staff share the culture and speak the language and show images live (visual culture)
Adjacent staff to program equipped to champion program	As many staff as possible will need to be supportive of this program because those trained may no have much institutional power.	(1) Informal feedback from adjacent staff	(1) Other staff	(1) Per quarter	(1) Support from staff with institutional power will assist adoption	(1) Identify and prepare champions
Senior students familiarised with program and invited to attend training	Recommended by community to do an information session on RHD and invite senior school students who may be interested in a health career to join training.	(1) Informal feedback from school	(1) School managers	(1) After information session	(1) Young people around for long time and will pick up people keen in health career	(1) Work with educational institutions
Promotional material developed in language and with AFL team	AFL is highly popular in this community and the community has great language diversity.	(1) Informal feedback from community members on appropriateness of promotional material	(1) Identified community leaders and clinic managers	(1) Once during first visit	(1) School will facilitate connection with AFL team	(1) Develop educational materials (2) Promote network weaving
Opportunity available	Need opportunity within workflow to be able to scan.	(1) Informal feedback from trained local health workers	(1) Trained local healthworkers and clinic managers	(1) Per quarter		(1) Assess for readiness and identify barriers and facilitators (2) Conduct educational meetings
School and language organisation engaged with program	Building on previous working relationship with school and language group to involve their expertise in the program.	(1) Informal feedback from stakeholders	(1) School and language centre managers	(1) Per quarter
Training coordinator identified staff to train	Training coordinator works with clinic manager to identify the 10 staff to train taking into consideration gender balance, language groups, age.	(1) Proportion of people accepted into echocardiographic training course who successfully complete training.	(1) People accepted into training	(1) Study completion
Managers engaged with program	Managers are introduced with program and demonstrate support.	(1) Speed of email responses	(1) Clinic managers	(1) Per quarter
Long-term outcome/impact	Quantitive indicator
Clinical screening program pathway	Qualitative indicator
Co-design pathway
